# Supplementary material for: Fabrication of Nano/Micro-Structured Electrospun Detection Card for the Detection of Pesticide Residues
Source: Foods. 2021 Apr 19;10(4):889. doi: 10.3390/foods10040889 (PMC8073816; doi:10.3390/foods10040889)
Supplement: Supplementary file 1 [file foods-10-00889-s001.zip]

Archive with 3 entries (1 files):
- foods-1167491-supplementary/
- foods-1167491-supplementary/Manuscript/
- foods-1167491-supplementary/Manuscript/Supplementary Material.pdf
